# Supplementary material for: Insight into mechanisms of pig lncRNA FUT3-AS1 regulating E. coli F18-bacterial diarrhea
Source: PLoS Pathog. 2022 Jun 13;18(6):e1010584. doi: 10.1371/journal.ppat.1010584 (PMC9191744; doi:10.1371/journal.ppat.1010584)
Supplement: S1 Data — Dataset. https://doi.org/10.6084/m9.figshare.19656735.v2. (XLSX) [file ppat.1010584.s001.xlsx]

## Sheet: Figure 1C
qRT-PCR validation of FUT3-AS1 expression in duodenum tissues between F18-resistant and -sensitive piglets
	Meishan piglets			Sutai piglets
	Resistant	Sensitive		Resistant	Sensitive
	1.437	4.819		1.016	2.478
	1.109	4.905		1.024	2.014
	1.213	5.046		1.008	2.515
	1.234	3.642		1.205	3.053
	1.176	6.485		1.189	3.975
mean	1.2338	4.9794		1.0884	2.807
std deviation	0.123125	1.01133		0.09946	0.749516
SEM	0.0550631	0.452281		0.0444799	0.335194

## Sheet: Figure 1F
Nuclear-cytoplasmic fractionation assay of FUT3-AS1 in normal IPEC-J2 cells and E. coli F18-infected IPEC-J2 cells
				mean	std deviation
U6	IPEC-J2	0.912014		1	0.115379
		0.957356
		1.13063
	Nucleus	0.729331		0.747272	0.0773292
		0.831995
		0.68049
	Cytoplasm	0.302424		0.252728	0.0444339
		0.216832
		0.238928
GAPDH	IPEC-J2	1.09021		1	0.104478
		0.885522
		1.02427
	Nucleus	0.138339		0.142934	0.00445926
		0.143218
		0.147244
	Cytoplasm	0.868312		0.857066	0.0424132
		0.810163
		0.892723
FUT3-AS1	IPEC-J2	0.999216		1	0.048506
		1.04889
		0.951891
	Nucleus	0.413156		0.424963	0.0157223
		0.418923
		0.44281
	Cytoplasm	0.522955		0.575037	0.0496793
		0.580255
		0.621902
U6	IPEC-J2+F18	0.987586		1	0.053356
		1.05847
		0.953945
	Nucleus+F18	0.772988		0.791005	0.0655209
		0.86365
		0.736378
	Cytoplasm+F18	0.17906		0.208995	0.0294404
		0.210008
		0.237915
GAPDH	IPEC-J2+F18	1.01623		1	0.0144734
		0.99532
		0.988445
	Nucleus+F18	0.128551		0.120692	0.00835881
		0.121616
		0.11191
	Cytoplasm+F18	0.901507		0.879308	0.033204
		0.841136
		0.89528
FUT3-AS1	IPEC-J2+F18	0.983857		1	0.0174728
		1.01855
		0.997591
	Nucleus+F18	0.309828		0.318682	0.0117903
		0.314153
		0.332066
	Cytoplasm+F18	0.673402		0.681318	0.0137106
		0.673402
		0.697149

## Sheet: Figure 2A
Expression changes of FUT3-AS1 in E. coli F18-stimulated IPEC-J2 cells
	Control	F18ab	F18ac
	1.031	4.85	2.819
	1.025	4.114	3.509
	1.071	4.717	3.046
	1.062	4.212	3.016
	1.098	4.589	3.296
mean	1.0574	4.4964	3.1372
std deviation	0.030005	0.319916	0.268193
SEM	0.0134186	0.143071	0.11994

## Sheet: Figure 2B
Expression changes of FUT3-AS1 in LPS-induced IPEC-J2 cells
LPS induce	0h	4h	8h	12h
	1.012	2.34	7.739	2.862
	1.023	2.42	9.355	2.977
	1.109	2.879	8.88	3.193
	1.087	2.2	8.463	3.599
	1.064	2.106	8.424	3.21
mean	1.059	2.389	8.5722	3.1682
std deviation	0.0412735	0.299697	0.599088	0.282076
SEM	0.0184581	0.134028	0.26792	0.126148

## Sheet: Figure 2C
FUT3-AS1 knockdown in IPEC-J2 cells
	siNC	siFUT3-AS1-1	siFUT3-AS1-2
	1.008	0.281265	0.266708
	1.015	0.285191	0.339936
	1.02	0.346277	0.310644
mean	1.01433	0.304244	0.305762
std deviation	0.00602771	0.0364546	0.036857
SEM	0.0034801	0.0210471	0.0212794

## Sheet: Figure 2D
Expression detection of E. coi F18 fimbriae gene (PILIN) in FUT3-AS1-silenced IPEC-J2 cells.
	F18ab			F18ac
	Control	siFUT3-AS1-1		Control	siFUT3-AS1-1
	0.930961	0.589413		0.865083	0.458825
	0.960961	0.634974		0.98243	0.451358
	0.894719	0.493342		0.968243	0.568933
	1.00442	0.525768		0.93663	0.534828
	1.0056	0.668463		1.05495	0.482028
	0.990049	0.693747		1.01204	0.502345
mean	0.964453	0.600951		0.969897	0.49972
std deviation	0.0445933	0.0796137		0.065212	0.0455065
SEM	0.0182051	0.0325021		0.0266227	0.018578

## Sheet: Figure 2E
Colony number of E. coi F18 fimbria adhering to IPEC-J2 cells with FUT3-AS1-silenced
	F18ab			F18ac
	Control	siFUT3-AS1-1		Control	siFUT3-AS1-1
	138	72		113	77
	125	62		122	58
	119	75		112	69
	128	80		115	60
	126	78		121	55
	123	85		119	66
mean	126.5	75.3333		117	64.1667
std deviation	6.41093	7.89092		4.24264	8.13429
SEM	2.61725	3.22146		1.73205	3.32081

## Sheet: Figure 3A
FUT3 expression were detected in IPEC-J2 cells co-transfected with siNC and siFUT3-AS1-1 vector
	siNC	siFUT3-AS1
	1.006	0.387
	1.01	0.406
	1.005	0.421
mean	1.007	0.404667
std deviation	0.00264575	0.0170392
SEM	0.00152753	0.00983757

## Sheet: Figure 3F
RIP-qPCR assays of FUT3-AS1 association with histone H4
	Input	IP	lgG
	20.393	5.31474	1
	19.1597	5.50217	1
	20.5348	7.31065	1
mean	20.0291	6.04252	1
std deviation	0.756332	1.10222	0
SEM	0.436668	0.63637	0

## Sheet: Figure 3G
ChIP assays of histone H4 directly binding to the FUT3 promoter
	Primer1			Primer2			Primer3
	lgG	H4		lgG	H4		lgG	H4
	1	24.59		1	27.47		1	21.26
	1	25.28		1	29.04		1	29.24
	1	22.94		1	29.24		1	19.43
mean	1	24.27		1	28.5833		1	23.31
std deviation	0	1.20237		0	0.969347		0	5.21641
SEM	0	0.69419		0	0.559653		0	3.01169

[truncated: 27 more sheets: Figure 3I, Figure 3L, Figure 3M, Figure 4C, Figure 4E, Figure 4G, Figure 4I, Figure 4J, Figure 4K, Figure 4L, Figure 5A, Figure 5C, Figure 5D, Figure 5E, Figure 5F, Figure 5J, Figure 5K, Figure 6A, Figure 6D, Figure 6F …]
